# Supplementary material for: A systematic analysis of the expression of the anti-HIV VRC01 antibody in Pichia pastoris through signal peptide optimization
Source: Protein Expr Purif. 2018 Sep;149:43–50. doi: 10.1016/j.pep.2018.03.013 (PMC5982643; doi:10.1016/j.pep.2018.03.013)
Supplement: Data Profile [file mmc1.xml]

<?xml version="1.0" encoding="UTF-8" standalone="no"?><data:data><datasets><author>k.polizzi@imperial.ac.uk</author><type>0</type><dataset><value>3</value><reason>Other (please explain)</reason><comments>All data is included in the manuscript and its supplementary files</comments></dataset></datasets></data:data>
